# Supplementary material for: Occurrence of 97 Pharmaceuticals in Wastewater and Receiving Waters: Analytical Validation and Treatment Influence
Source: J Xenobiot. 2025 May 23;15(3):78. doi: 10.3390/jox15030078 (PMC12193875; doi:10.3390/jox15030078)
Supplement: Supplementary file 1 [file jox-15-00078-s001.zip]

Archive with 1 entries (1 files):
- jox-3602576-supplementary.pdf
